# Supplementary material for: Whole-genome sequencing reveals progressive versus stable myeloma precursor conditions as two distinct entities
Source: Nat Commun. 2021 Mar 25;12:1861. doi: 10.1038/s41467-021-22140-0 (PMC7994386; doi:10.1038/s41467-021-22140-0)
Supplement: Supplementary file 4 — Supplementary Data 1 [file 41467_2021_22140_MOESM4_ESM.xlsx]

## Sheet: all_coverage
Supplementary Data 1. Summary of the clinical and sequencing features of all samples included in this study
Patients	Samples	Age (years)	Gender	Stage	Heavy Chain Ig	Light Chain	IGH-translocations	Hyperdiploid	WGS	Purity	Coverage
IID_H130588	IID_H130588	57	Male	MM	IgG	Kappa	-	yes	standard	0.86	50.39
IID_H135225	IID_H135225	47	Male	MM	IgG	kappa	t(2;16)(IGL-MAF)	-	standard	0.98	76.22
IID_H135336	IID_H135336	50	Male	SMM - progressed	IgG	Lambda	-	yes	standard	0.4	76.54
IID_H196059	IID_H196059	67	Male	MGUS - stable	IgG	Biclonal kappa/IgG lambda	-	yes	standard	0.35	49.19
IID_H196061	IID_H196061	52	Male	MGUS - stable	IgA	kappa	t(11;14)	-	standard	0.45	51.73
IID_H196062	IID_H196062	58	Male	SMM - stable	IgG	Lambda	t(6;14)	-	standard	0.31	47.57
IID_H196063	IID_H196063	61	Male	MGUS - stable	IgG	Lambda	-	yes	standard	0.5	47.85
IID_H196064	IID_H196064	65	Male	MGUS - progressed	IgG	Lambda	-	-	standard	0.86	51.46
MMRC006BBM	MMRC006BBM	37	Male	MM	NA	Kappa	t(14;20)	yes	standard	0.957369	33.89
MMRC00GABM	MMRC00GABM	59	Male	MM	IgG	Lambda	-	yes	standard	0.92644	32.52
MMRC00GIBM	MMRC00GIBM	71	Female	MM	IgG	Lambda	t(11;14)	-	standard	0.8	33.54
MMRC01LGBM	MMRC01LGBM	71	Male	MM	IgG	Lambda	-	-	standard	0.98	30.81
MMRC01Q1BM	MMRC01Q1BM	66	Male	MM	IgG	Lambda	t(4;14)	yes	standard	0.92247	26.47
MMRC01YHBM	MMRC01YHBM	59	Female	MM	IgA	Kappa	-	yes	standard	0.948371	34.01
MMRC023ZBM	MMRC023ZBM	49	Male	MM	IgG	Kappa	-	yes	standard	0.955	36.33
MMRC0244BM	MMRC0244BM	65	Female	MM	IgG	Kappa	-	yes	standard	0.8364	33.24
MMRC02G7BM	MMRC02G7BM	45	Male	MM	IgA	NA	t(4;14)	-	standard	0.90052	32.04
MMRC02GIBM	MMRC02GIBM	58	Male	MM	IgA	Lambda	-	yes	standard	0.94767	31.76
PD26400	PD26400a	69	Male	SMM - progressed	IgG	Kappa	-	yes	standard	0.94	38.74
	PD26400c	72	Male	MM	IgG	Kappa	-	yes	standard	1	38.54
PD26401	PD26401a	74	Male	SMM - progressed	IgG	Kappa	-	-	standard	0.76	45.54
	PD26401c	74	Male	MM	IgG	Kappa	-	-	standard	0.9	43.16
PD26402	PD26402a	55	Female	SMM - progressed	IgG	Kappa	t(11;14)	-	standard	0.45	43.41
	PD26402c	57	Female	MM	IgG	Kappa	t(11;14)	-	standard	0.43	41.07
PD26403	PD26403a	57	Female	SMM - progressed	IgG	Kappa	-	yes	standard	0.8	39.32
	PD26403c	57	Female	MM	IgG	Kappa	-	yes	standard	0.93	40.07
	PD26403d	59	Female	MM	IgG	Kappa	-	yes	standard	0.96	39.08
PD26404	PD26404a	64	Male	SMM - progressed	IgG	Kappa	-	yes	standard	0.79	41.2
	PD26404c	65	Male	MM	IgG	Kappa	-	yes	standard	0.9	36.13
PD26405	PD26405a	64	Female	SMM - progressed	IgA	Kappa	t(4;14)	-	standard	0.89	42.66
	PD26405c	64	Female	MM	IgA	Kappa	t(4;14)	-	standard	0.88	41.13
PD26406	PD26406a	61	Male	SMM - progressed	IgG	Kappa	t(4;14)	-	standard	0.87	35.27
	PD26406c	63	Male	MM	IgG	Kappa	t(4;14)	-	standard	0.92	39.37
PD26407	PD26407a	49	Male	SMM - progressed	IgG	Kappa	-	yes	standard	0.63	36.09
	PD26407c	49	Male	MM	IgG	Kappa	-	yes	standard	0.69	43.83
PD26408	PD26408a	53	Male	SMM - progressed	IgG	Kappa	-	yes	standard	0.36	47.87
	PD26408c	53	Male	MM	IgG	Kappa	-	yes	standard	0.8	46.73
PD26409	PD26409a	64	Female	SMM - progressed	IgG	Kappa	-	yes	standard	0.8	41.47
	PD26409c	65	Female	MM	IgG	Kappa	-	yes	standard	0.88	45.16
PD26410	PD26410d	66	Male	MM	IgG	Lambda	-	yes	standard	0.95	37.7
PD26411	PD26411a	65	Male	MM	IgA	Lambda	-	yes	standard	0.56	39.27
	PD26411c	64	Male	MM	IgA	Lambda	-	yes	standard	0.36	36.37
	PD26411d	64	Male	MM	IgA	Lambda	-	yes	standard	0.3	34.91
PD26412	PD26412a	50	Male	MM	IgG	Kappa	-	yes	standard	0.35	34.4
	PD26412c	54	Male	MM	IgG	Kappa	-	yes	standard	0.85	36.92
	PD26412d	54	Male	MM	IgG	Kappa	-	yes	standard	0.73	36.13
PD26414	PD26414a	54	Female	MM	IgA	Kappa	t(4;14)	yes	standard	0.46	35.19
	PD26414b	54	Female	MM	IgA	Kappa	t(4;14)	yes	standard	0.9	36.1
	PD26414e	58	Female	MM	IgA	Kappa	t(4;14)	yes	standard	0.66	31.4
	PD26414f	58	Female	MM	IgA	Kappa	t(4;14)	yes	standard	0.76	34.2
	PD26414g	58	Female	MM	IgA	Kappa	t(4;14)	yes	standard	0.9	31.7
PD26415	PD26415c	55	Male	MM	IgG	Kappa	-	yes	standard	0.7	38.41
	PD26415g	62	Male	MM	IgG	Kappa	-	yes	standard	0.76	39.39
PD26416	PD26416d	52	Female	MM	IgG	Kappa	-	yes	standard	0.42	36.13
	PD26416e	53	Female	MM	IgG	Kappa	-	yes	standard	0.92	36.71
PD26418	PD26418a	71	Male	MM	IgA	Kappa	t(11;14)	-	standard	0.95	40.35
	PD26418c	71	Male	MM	IgA	Kappa	t(11;14)	-	standard	0.99	35.64
	PD26418d	72	Male	MM	IgA	Kappa	t(11;14)	-	standard	0.96	42.96
	PD26418e	72	Male	MM	IgA	Kappa	t(11;14)	-	standard	0.81	34.5
PD26419	PD26419a	65	Female	MM	LC	Kappa	t(8q24;14)	-	standard	0.31	36.32
	PD26419c	67	Female	MM	LC	Kappa	t(8q24;14)	-	standard	0.3	36.36
	PD26419d	67	Female	MM	LC	Kappa	t(8q24;14)	-	standard	0.77	37.75
PD26420	PD26420a	56	Male	MM	IgM	Kappa	t(11;14)	-	standard	0.96	40.69
	PD26420c	56	Male	MM	IgM	Kappa	t(11;14)	-	standard	0.93	37.75
PD26422	PD26422d	70	Male	MM	IgA	Kappa	t(11;14)	-	standard	0.9	37.68
	PD26422e	70	Male	MM	IgA	Kappa	t(11;14)	-	standard	0.98	37.34
	PD26422f	70	Male	MM	IgA	Kappa	t(11;14)	-	standard	0.82	38.2
PD26423	PD26423e	54	Male	MM	IgG	Kappa	-	yes	standard	0.83	33.94
	PD26423g	58	Male	MM	IgG	Kappa	-	yes	standard	0.7	35.11
	PD26423h	58	Male	MM	IgG	Kappa	-	yes	standard	0.3	37.93
PD26424	PD26424a	63	Male	SMM - progressed	IgG	Kappa	-	yes	standard	0.65	37.32
	PD26424c	64	Male	MM	IgG	Kappa	-	yes	standard	0.5	35.86
PD26425	PD26425e	63	Male	MM	IgA	Kappa	t(11;14)	-	standard	0.8	36.54
	PD26425f	64	Male	MM	IgA	Kappa	t(11;14)	-	standard	0.7	37.84
PD26426	PD26426e	77	Male	MM	IgG	Kappa	HRD	yes	standard	0.97	33.51
PD26427	PD26427a	51	Female	MM	LC	Lambda	t(11;14)	-	standard	0.45	34.52
	PD26427c	52	Female	MM	LC	Lambda	t(11;14)	-	standard	0.31	35.72
PD26428	PD26428a	41	Male	MM	IgG	Kappa	t(11;14)	-	standard	0.45	29.64
	PD26428c	42	Male	MM	IgG	Kappa	t(11;14)	-	standard	0.3	37.68
PD26429	PD26429a	64	Female	MM	IgG	Kappa	-	yes	standard	0.86	32.91
PD26432	PD26432c	61	Male	MM	IgA	Lambda	-	yes	standard	0.45	34.35
	PD26432e	68	Male	MM	IgA	Lambda	-	yes	standard	0.8	31.56
PD26434	PD26434c	58	Male	MM	IgG	Kappa	t(11;14)	-	standard	0.3	34.47
PD26435	PD26435c	65	Male	MM	IgA	Kappa	-	yes	standard	0.5	38.05
	PD26435e	67	Male	MM	IgA	Kappa	-	yes	standard	0.82	37.38
PD47561	PD47561a	48	Male	MGUS - stable	IgG K	Kappa	-	yes	low input	0.579745	53.5354
PD47563	PD47563a	70	Male	MGUS - stable	IgG L	Lambda	t(11;14)	-	low input	0.85	97.1847
	PD47563c	72	Male	MGUS - stable	IgG L	Lambda	t(11;14)	-	low input	0.5	61.5701
PD47567	PD47567a	59	Female	MGUS - progressed	IgG K	Kappa	-	yes	low input	0.9441	78.1161
PD47570	PD47570a	50	Male	MGUS - progressed	IgG K	Kappa	-	yes	low input	0.895999	82.6195
PD47572	PD47572a	65	Female	MGUS - progressed	IgG K	Kappa	-	yes	low input	0.86391	97.8152
PD47573	PD47573a	78	Male	MGUS - stable	IgG K	Kappa	t(11;14)	-	low input	0.95	77.3465
PD47574	PD47574a	77	Female	MGUS - stable	IgG K	Kappa	t(14;20)	-	low input	0.76986	58.6903
PD47575	PD47575a	56	Female	MGUS - stable	IgG K	Kappa	t(11;14)	-	low input	0.73073	55.927
PD47576	PD47576a	56	Female	MGUS - stable	IgA	Lambda	-	-	low input	0.91356	94.828
PD47577	PD47577a	67	Male	MGUS - stable	IgG K	Kappa	-	yes	low input	0.699272	84.745
PD47578	PD47578a	79	Male	MGUS - stable	IgG L	Lambda	t(11;14)	-	low input	0.5	80.9039
PD47579	PD47579a	80	Male	MGUS - stable	IgG L	Lambda	-	yes	low input	0.9	78.67
PD47580	PD47580a	85	Female	SMM - progressed	LC	Lambda	t(11;14)	-	low input	0.45	71.6831
	PD47580c	86	Female	MM	LC	Lambda	t(11;14)	-	low input	0.95	74.5594
PD47581	PD47581a	85	Female	MGUS - stable	IgG K	Kappa	-	-	low input	0.4	41.1813
PD47582	PD47582a	77	Female	MGUS - stable	IgG K	Kappa	t(14;20)	-	low input	0.71424	56.7756
V0D56U	V0D56U	56	Male	MM	IgA	Kappa	t(4;14)	-	standard	0.8104	34.77
V0D56Z	V0D56Z	60	Female	MM	IgG	Kappa	-	yes	standard	0.97	29.93
V0D577	V0D577	61	Male	MM	IgA	Lambda	-	-	standard	0.93024	59.44
V0D57C	V0D57C	69	Male	MM	IgG	Kappa	t(11;14)	-	standard	1	33.32
V0D57H	V0D57H	56	Male	MM	IgA	Kappa	t(11;14)	-	standard	0.92344	31.92
V0D57M	V0D57M	52	Male	MM	NA	Kappa	-	yes	standard	0.91776	32.6
V0D583	V0D583	72	Male	MM	IgA	Kappa	t(11;14)	-	standard	0.91485	39.1
V0D58G	V0D58G	63	Male	MM	IgG	Kappa	t(11;14)	-	standard	1	47.08
V0D58I	V0D58I	62	Male	MM	NA	Kappa	t(11;14)	-	standard	0.94176	36.5
V0D58T	V0D58T	56	Female	MM	IgG	Lambda	-	yes	standard	0.874	38.34
V0D92Z	V0D92Z	NA	Female	MM	IgG	Lambda	t(6;14)	yes	standard	0.71	32.64

## Sheet: Sheet1
Sample ID	Coverage	Sample Type	Age	Sex	Phase	Ig Type	Isotype	Cytogenetic
PD26400a	38.74	tumour	69	M	SMM	IgG	Kappa	HRD*
PD26400b	36.96	normal	-	-	-		-	-
PD26400c	38.54	tumour	72	M	DG	IgG	Kappa	HRD
PD26401a	45.53	tumour	74	M	SMM	IgG	Kappa
PD26401b	36.52	normal	-	-	-		-	-
PD26401c	43.15	tumour	74	M	DG	IgG	Kappa
PD26402a	43.4	tumour	55	F	SMM	IgG	Kappa	t(11;14)
PD26402b	33.75	normal	-	-	-	-	-	-
PD26402c	41.06	tumour	57	F	DG	IgG	Kappa	t(11;14)
PD26403a	39.32	tumour	57	F	SMM	IgG	Kappa	HRD
PD26403b	34.49	normal	-	-	-	-	-	-
PD26403c	40.06	tumour	57	F	DG	IgG	Kappa	HRD
PD26403d	39.07	tumour	59	F	MM 1RR	IgG	Kappa	HRD
PD26404a	41.19	tumour	64	M	SMM	IgG	Kappa	HRD
PD26404b	36.1	normal	-	-	-	-	-	-
PD26404c	36.12	tumour	65	M	DG	IgA	Kappa	HRD
PD26405a	42.65	tumour	64	F	SMM	IgA	Kappa	t(4;14)
PD26405b	35.5	normal	-	-	-	-	-	-
PD26405c	41.13	tumour	64		DG	IgA	Kappa	t(4;14)
PD26406a	35.27	tumour	61	M	SMM	IgG	Kappa	t(4;14)
PD26406b	32.15	normal	-	-	-	-	-	-
PD26406c	39.36	tumour	63	M	DG	IgG	Kappa	t(4;14)
PD26407a	36.09	tumour	49	M	SMM	IgG	Kappa	HRD
PD26407b	34.37	normal	-	-	-	-	-	-
PD26407c	43.82	tumour	49	M	DG	IgG	Kappa	HRD
PD26408a	47.86	tumour	53	M	SMM	IgG	Kappa	HRD
PD26408b	29.16	normal	-	-	-	-	-	-
PD26408c	46.73	tumour	53	M	DG	IgG	Kappa	HRD
PD26409a	41.47	tumour	64	F	MGUS	IgG	Kappa	HRD
PD26409b	34.57	normal	-	-	-	-	-	-
PD26409c	45.15	tumour	65	F	DG	IgG	Kappa	HRD
PD26410b	33.31	normal	-	-	-	-	-	-
PD26410d	37.7	tumour	66	M	RR	IgG	Lambda	HRD
PD26411a	39.26	tumour	65	M	RR	IgA	Lambda	HRD
PD26411b	34.96	normal	-	-	-	-	-	-
PD26411c	36.37	tumour	64	M	RR	IgA	Lambda	HRD
PD26411d	34.9	tumour	64	M	RR	IgA	Lambda	HRD
PD26412a	34.39	tumour	50	M	RR	IgG	Kappa	HRD
PD26412b	30.41	normal	-	-	-	-	-	-
PD26412c	36.92	tumour	54	M	RR	IgG	Kappa	HRD
PD26412d	36.13	tumour	54	M	RR	IgG	Kappa	HRD
PD26414a	35.18	tumour	54	F	RR	IgA	Kappa	t(4;14)
PD26414b	36.09	tumour	-	-	-	-	-	-
PD26414d	36.54	normal	55	F	RR	IgA	Kappa	t(4;14)
PD26414e	31.39	tumour	58	F		IgA	Kappa	t(4;14)
PD26414f	34.19	tumour	58	F	RR	IgA	Kappa	t(4;14)
PD26414g	31.69	tumour	58	F	RR	IgA	Kappa	t(4;14)
PD26415b	35.84	normal	-	-	-	-	-	-
PD26415c	38.41	tumour	55	M	RR	IgG	Kappa	HRD
PD26415g	39.39	tumour	62	M	RR	IgG	Kappa	HRD
PD26416b	35.73	normal	-	-	-	-	-	-
PD26416d	36.12	tumour	52	F	RR	IgG	Kappa	HRD
PD26416e	36.71	tumour	53	F	RR	IgG	Kappa	HRD
PD26418a	40.35	tumour	71	M	RR	IgA	Kappa	t(11;14)
PD26418b	32.84	normal	-	-	-	-	-	-
PD26418c	35.63	tumour	71	M	RR	IgA	Kappa	t(11;14)
PD26418d	42.96	tumour	72	M	RR	IgA	Kappa	t(11;14)
PD26418e	34.5	tumour	72	M	RR	IgA	Kappa	t(11;14)
PD26419a	36.31	tumour	65	F	DG	LC	Kappa	t(8q24.3;14)
PD26419b	37.4	normal	-	-	-	-	-	-
PD26419c	36.35	tumour	67	F	RR	LC	Kappa	t(8q24.3;14)
PD26419d	37.74	tumour	67	F	RR	LC	Kappa	t(8q24.3;14)
PD26420a	40.69	tumour	56	M	RR	IgM	Kappa	t(11;14)
PD26420b	34.24	normal	-	-	-	-	-	-
PD26420c	37.75	tumour	56	M	RR	IgM	Kappa	t(11;14)
PD26422b	35.22	normal	-	-	-	-	-	-
PD26422d	37.67	tumour	70	M	RR	IgA	Kappa	t(11;14)
PD26422e	37.33	tumour	70	M	RR	IgA	Kappa	t(11;14)
PD26422f	38.19	tumour	70	M	RR	IgA	Kappa	t(11;14)
PD26423b	37.57	normal	-	-	-	-	-	-
PD26423e	33.93	tumour	54	M	RR	IgG	Kappa	HRD
PD26423g	35.1	tumour	58	M	RR	IgG	Kappa	HRD
PD26423h	37.92	tumour	58	M	RR	IgG	Kappa	HRD
PD26424a	37.32	tumour	63	M	SMM	IgG	Kappa	HRD
PD26424b	36.12	normal	-	-	-	-	-	-
PD26424c	35.85	tumour	64	M	RR	IgG	Kappa	HRD
PD26425b	32.63	normal	-	-	-	-	-	-
PD26425e	36.54	tumour	63	M	RR	IgA	Kappa	t(11;14)
PD26425f	37.84	tumour	64	M	RR	IgA	Kappa	t(11;14)
PD26426b	33.18	normal	-	-	-	-	-	-
PD26426e	33.5	tumour	77	M	RR	IgG	Kappa	HRD
PD26427a	34.52	tumour	51	F	DG	LC	Lambda	t(11;14)
PD26427b	34.07	normal	-	-	-	-	-	-
PD26427c	35.71	tumour	52	F	RR	LC	Lambda	t(11;14)
PD26428a	29.63	tumour	41	M	DG	IgG	Kappa	t(11;14)
PD26428b	37.27	normal	-	-	-	-	-	-
PD26428c	37.67	tumour	42	M	RR	IgG	Kappa	t(11;14)
PD26429a	32.9	tumour	64	F	DG	IgG	Kappa	HRD
PD26429b	35.76	normal	-	-	-	-	-	-
PD26432b	36.71	normal	-	-	-	-	-	-
PD26432c	34.35	tumour	61	M	RR	IgA	Lambda	HRD
PD26432e	31.55	tumour	68	M	RR	IgA	Lambda	HRD
PD26434b	36.7	normal	-	-	-	-	-	-
PD26434c	34.46	tumour	58	M	DG	IgG	Kappa	t(11;14)
PD26435b	35.53	normal	-	-	-	-	-	-
PD26435c	38.05	tumour	65	M	RR	IgA	Kappa	HRD
PD26435e	37.38	tumour	67	M	RR	IgA	Kappa	HRD
