# Supplementary material for: Whole-genome sequencing reveals progressive versus stable myeloma precursor conditions as two distinct entities
Source: Nat Commun. 2021 Mar 25;12:1861. doi: 10.1038/s41467-021-22140-0 (PMC7994386; doi:10.1038/s41467-021-22140-0)
Supplement: Supplementary file 5 — Supplementary Data 2 [file 41467_2021_22140_MOESM5_ESM.xlsx]

## Sheet: Sheet1
Supplementary Data 2. Catalogue of 80 driver genes mutated in multiple myeloma. TSG= tumor suppressor gene
Gene Symbol	Role	AID target
ABCF1	Unknown
ACTG1	Unknown
ARID1A	TSG
ARID2	TSG
ATM	TSG
ATRX	TSG
BCL7A	Oncogene	yes
BHLHE41	Unknown
BRAF	Oncogene
BTG1	TSG	yes
CCND1	Oncogene
CDKN1B	TSG
CDKN2C	TSG
CREBBP	TSG
CYLD	TSG
DIS3	Oncogene
DNMT3A	TSG
DTX1	Unknown	yes
DUSP2	Unknown	yes
EGR1	Oncogene	yes
EP300	TSG
FAM46C	TSG
FGFR3	Oncogene
FUBP1	TSG
HIST1H1B	Unknown	yes
HIST1H1D	Unknown	yes
HIST1H1E	Oncogene	yes
HIST1H2BK	Unknown	yes
HUWE1	Unknown
IDH1	Oncogene
IDH2	Oncogene
IRF1	Unknown
IRF4	Oncogene	yes
KDM5C	TSG
KDM6A	TSG
KLHL6	Unknown
KMT2B	TSG
KMT2C	TSG
KRAS	Oncogene
LCE1D	Unknown
LTB	Unknown	yes
MAF	Oncogene
MAFB	Oncogene
MAML2	Oncogene
MAN2C1	Unknown
MAX	TSG
NCOR1	TSG
NF1	TSG
NFKB2	Oncogene
NFKBIA	TSG
NRAS	Oncogene
PABPC1	Unknown
PIK3CA	Oncogene
PIM1	Oncogene	yes
POT1	TSG
PRDM1	TSG
PRKD2	Unknown
PTPN11	Oncogene
RASA2	TSG
RB1	TSG
RFTN1	Unknown
RPL10	TSG
RPL5	TSG
RPRD1B	Unknown
RPS3A	Unknown
SAMHD1	Unknown
SETD2	TSG
SF3B1	Oncogene	yes
SP140	TSG
TBC1D29	Unknown
TCL1A	Oncogene
TET2	TSG	yes
TGDS	TSG
TP53	TSG
TRAF2	TSG
TRAF3	TSG
UBR5	TSG
XBP1	Oncogene	yes
ZFP36L1	Unknown	yes
ZNF292	TSG
